# Supplementary material for: Variation in the feasibility and acceptability of electronic patient-reported outcome measures in patients with inflammatory arthritis
Source: Rheumatol Adv Pract. 2026 Feb 17;10(2):rkag026. doi: 10.1093/rap/rkag026 (PMC13033184; doi:10.1093/rap/rkag026)
Supplement: rkag026_Supplementary_Data [file rkag026_supplementary_data.zip]

Archive with 9 entries (9 files):
- Supplementary Data S1.pdf
- Supplementary Data S2.pdf
- Supplementary Data S3.pdf
- Supplementary Data S4.pdf
- Supplementary Data S5.pdf
- Supplementary Data S6.pdf
- Supplementary Data S7.pdf
- Supplementary Tables.docx
- Supplementary_Figures.docx
